# Supplementary material for: Transcriptomics-based drug repositioning pipeline identifies therapeutic candidates for COVID-19
Source: Res Sq. 2021 Mar 30:rs.3.rs-333578. Preprint. [Version 1] doi: 10.21203/rs.3.rs-333578/v1 (PMC8020993; doi:10.21203/rs.3.rs-333578/v1)
Supplement: Supplement [file 0a951bb4b634d8776360c1cd.xlsx]

## Sheet: Table_S1
GeneName	log2FoldChange	direction
KRT4	-1.22531	Downregulated
NECAB2	-1.11896	Downregulated
NUPR1	-0.986183	Downregulated
UAP1L1	-0.844373	Downregulated
NPIPB5	-0.833169	Downregulated
RAP1GAP	-0.739317	Downregulated
OSGIN1	-0.738345	Downregulated
COL1A1	-0.732257	Downregulated
SYNE1	-0.677759	Downregulated
LOC284454	-0.643128	Downregulated
KLHL21	-0.612731	Downregulated
MAP3K14	-0.592944	Downregulated
NT5DC2	-0.592219	Downregulated
DANCR	-0.588666	Downregulated
FAM102A	-0.566861	Downregulated
WDR81	-0.533964	Downregulated
NEU1	-0.523704	Downregulated
AHNAK2	-0.512013	Downregulated
NPTX1	-0.510887	Downregulated
SQSTM1	-0.458228	Downregulated
EDN1	0.449872	Upregulated
HSP90B1	0.476834	Upregulated
TRIM25	0.533649	Upregulated
HIF1A	0.540797	Upregulated
STAT2	0.549829	Upregulated
CDH1	0.552321	Upregulated
LGALS3BP	0.553883	Upregulated
AREG	0.567688	Upregulated
KYNU	0.571741	Upregulated
DKK1	0.571859	Upregulated
ADAR	0.573074	Upregulated
TCIM	0.575517	Upregulated
CXCL1	0.586294	Upregulated
KTN1	0.586821	Upregulated
PSIP1	0.598778	Upregulated
C3	0.605296	Upregulated
TDRD7	0.609928	Upregulated
B2M	0.610811	Upregulated
CXCL3	0.622378	Upregulated
NCOA7	0.625033	Upregulated
ESF1	0.636544	Upregulated
FILIP1	0.656602	Upregulated
PTPN12	0.657185	Upregulated
FGA	0.658066	Upregulated
TYMP	0.66375	Upregulated
PAPPA-AS1	0.688063	Upregulated
PLA2G4A	0.696285	Upregulated
APOL1	0.699512	Upregulated
NUCB2	0.700155	Upregulated
UBE2L6	0.705494	Upregulated
CXCL2	0.71218	Upregulated
C1S	0.712248	Upregulated
APOL6	0.713665	Upregulated
MMD	0.718316	Upregulated
PNPT1	0.740509	Upregulated
PDK4	0.745744	Upregulated
CXCL8	0.747984	Upregulated
SNAP25	0.760332	Upregulated
C19orf66	0.762664	Upregulated
BIVM-ERCC5	0.76459	Upregulated
SAT1	0.776384	Upregulated
C1R	0.802654	Upregulated
PTGS2	0.803537	Upregulated
EHF	0.8085	Upregulated
STEAP1	0.812587	Upregulated
PARP12	0.820665	Upregulated
CFH	0.848125	Upregulated
CP	0.855272	Upregulated
USP18	0.863802	Upregulated
GBP3	0.889719	Upregulated
IFITM3	0.907546	Upregulated
BCL2A1	0.925278	Upregulated
SP100	0.943217	Upregulated
HERC5	0.94416	Upregulated
PARP14	0.957168	Upregulated
CXCL5	0.958262	Upregulated
LAP3	1.03241	Upregulated
IFI35	1.05781	Upregulated
PHF11	1.06534	Upregulated
SAMHD1	1.07642	Upregulated
IFIT5	1.08726	Upregulated
TRIM14	1.09093	Upregulated
CFB	1.11893	Upregulated
DDX60L	1.13264	Upregulated
FGG	1.19302	Upregulated
CCL20	1.20119	Upregulated
SP110	1.23353	Upregulated
IFIT2	1.25165	Upregulated
PLSCR1	1.27171	Upregulated
IFI16	1.34528	Upregulated
OAS3	1.35027	Upregulated
STAT1	1.35497	Upregulated
EIF2AK2	1.35944	Upregulated
HELZ2	1.37933	Upregulated
DTX3L	1.45791	Upregulated
OAS1	1.51072	Upregulated
REC8	1.51415	Upregulated
HERC6	1.52174	Upregulated
TRIM34	1.70699	Upregulated
SAMD9	1.78858	Upregulated
PARP10	1.83109	Upregulated
IFIH1	1.87844	Upregulated
DDX58	1.88191	Upregulated
SAMD9L	1.97353	Upregulated
IFIT3	2.0667	Upregulated
IRF9	2.111	Upregulated
PARP9	2.12871	Upregulated
CMPK2	2.23046	Upregulated
DDX60	2.42427	Upregulated
OASL	2.52928	Upregulated
PTPRE	3.02473	Upregulated
IRF7	3.12645	Upregulated
IFI27	3.54463	Upregulated
ISG15	3.7963	Upregulated
IFITM1	4.22312	Upregulated
OAS2	4.25275	Upregulated
IFI6	4.26953	Upregulated
IFIT1	4.43253	Upregulated
IFI44	4.59044	Upregulated
MX1	5.19836	Upregulated

## Sheet: Table_S2
GeneName	log2FoldChange	direction
KRT12	-8.14884	Downregulated
HLA-F-AS1	-5.04349	Downregulated
EDN2	-4.93548	Downregulated
CLIC3	-4.85033	Downregulated
HLA-G	-4.7954	Downregulated
PCK1	-4.52075	Downregulated
SLC6A8	-4.4392	Downregulated
REN	-4.32935	Downregulated
NDRG1	-4.05243	Downregulated
DIRAS2	-4.01072	Downregulated
RNF186	-3.74604	Downregulated
SLC5A9	-3.59918	Downregulated
MEX3A	-3.5246	Downregulated
TSC22D3	-3.42804	Downregulated
SYT7	-3.42509	Downregulated
EGLN3	-3.1933	Downregulated
BHLHE40	-3.18138	Downregulated
KLF11	-3.12222	Downregulated
LEMD1	-3.00686	Downregulated
CEACAM7	-2.97528	Downregulated
ADM	-2.88931	Downregulated
LGALS1	-2.85885	Downregulated
AATK	-2.82663	Downregulated
YPEL2	-2.79902	Downregulated
PALM3	-2.77436	Downregulated
PMM1	-2.76961	Downregulated
LRP1	-2.76497	Downregulated
PIM1	-2.74071	Downregulated
ECM1	-2.71405	Downregulated
ALDOC	-2.70283	Downregulated
TMEM92	-2.68487	Downregulated
HILPDA	-2.66451	Downregulated
PTPRR	-2.63259	Downregulated
ANKRD37	-2.6195	Downregulated
EFNA1	-2.60908	Downregulated
PDZK1IP1	-2.57177	Downregulated
CA9	-2.56357	Downregulated
CDA	-2.54519	Downregulated
TCN2	-2.51889	Downregulated
ADAM8	-2.5147	Downregulated
MIR210HG	-2.4607	Downregulated
SLC11A2	-2.35163	Downregulated
FAM13A	-2.35065	Downregulated
PFKFB3	-2.35051	Downregulated
CLMN	-2.27011	Downregulated
MXI1	-2.24992	Downregulated
PAG1	-2.23812	Downregulated
SLC16A3	-2.22706	Downregulated
ESRG	-2.19534	Downregulated
NYNRIN	-2.17757	Downregulated
ENO2	-2.17608	Downregulated
GAL3ST1	-2.16675	Downregulated
HMOX1	-2.14867	Downregulated
TMCC1	-2.12147	Downregulated
SLC5A3	-2.10725	Downregulated
VEGFA	-2.10309	Downregulated
TXNIP	-2.06063	Downregulated
IGFBP3	-2.05128	Downregulated
P2RY2	-2.03957	Downregulated
HIST1H2BD	-2.02755	Downregulated
BNIP3L	-2.02111	Downregulated
KDM3A	-2.01162	Downregulated
MEP1B	2.02165	Upregulated
GPX8	2.06102	Upregulated
RBP2	2.06616	Upregulated
CTGF	2.06815	Upregulated
TRIM22	2.11637	Upregulated
ANXA13	2.18248	Upregulated
MTTP	2.18568	Upregulated
ADH6	2.21518	Upregulated
IFIT5	2.23299	Upregulated
DSEL	2.2351	Upregulated
SPTLC3	2.2475	Upregulated
NMI	2.25837	Upregulated
CXCL2	2.2805	Upregulated
MT1E	2.30546	Upregulated
AADAC	2.34514	Upregulated
GUCA2A	2.37436	Upregulated
DDX58	2.39519	Upregulated
OAS3	2.47356	Upregulated
GRHL3	2.52943	Upregulated
SGK1	2.53545	Upregulated
ARG2	2.59173	Upregulated
IFIH1	2.62522	Upregulated
ACKR4	2.72264	Upregulated
UGT2B15	2.76154	Upregulated
DPCR1	2.80279	Upregulated
DDX60	2.81613	Upregulated
PARP9	2.81682	Upregulated
KRT6B	2.83765	Upregulated
ACE2	2.85094	Upregulated
OASL	2.86697	Upregulated
LYPD6B	2.91262	Upregulated
FAIM	3.00413	Upregulated
SLC26A3	3.01584	Upregulated
GPAT3	3.06607	Upregulated
HOPX	3.07986	Upregulated
TMEM220	3.18059	Upregulated
HERC5	3.37002	Upregulated
ADH4	3.5736	Upregulated
MT1G	3.71527	Upregulated
IFITM1	3.76214	Upregulated
C10orf99	3.80049	Upregulated
DKK1	3.88656	Upregulated
IFI6	4.28405	Upregulated
RN7SK	4.4365	Upregulated
NKX3-1	4.45407	Upregulated
ARC	4.56541	Upregulated
CXCL11	4.57413	Upregulated
IFI27	4.59255	Upregulated
SAMD9	4.7631	Upregulated
OAS2	4.85082	Upregulated
MX1	4.90724	Upregulated
CMPK2	5.08743	Upregulated
RSAD2	5.70212	Upregulated
LINC00941	5.82667	Upregulated
ISG15	6.1226	Upregulated
HSPA6	6.18495	Upregulated
SLC34A2	6.78637	Upregulated
IFI44	6.87037	Upregulated
CXCL10	7.25627	Upregulated
IFIT3	7.53532	Upregulated
IFI44L	8.02516	Upregulated
IFIT2	8.69281	Upregulated
IFIT1	9.54964	Upregulated

## Sheet: Table_S3
GeneName	log2FoldChange	direction
CES1	-9.64719	Downregulated
HLA-C	-9.09798	Downregulated
RPS17L	-8.86165	Downregulated
BCAP31	-8.62119	Downregulated
FAM120A	-8.24293	Downregulated
PLAU	-8.03647	Downregulated
TAP2	-7.14707	Downregulated
HSD3B7	-7.03809	Downregulated
RNASEL	-6.91353	Downregulated
CCL24	-6.75087	Downregulated
SLC35C2	-6.74769	Downregulated
HLA-DOA	-6.73534	Downregulated
HEATR5A	-6.56722	Downregulated
TMEM74B	-6.5633	Downregulated
HLA-DPA1	-6.56136	Downregulated
VPS18	-6.53639	Downregulated
GOLGA5	-6.51636	Downregulated
HLA-DMA	-6.45503	Downregulated
LIMS2	-6.44067	Downregulated
TMEM150B	-6.1495	Downregulated
FEM1A	-6.02061	Downregulated
COL14A1	-5.98127	Downregulated
RNF187	-5.97304	Downregulated
VPS9D1	-5.90081	Downregulated
MAP4K1	-5.86969	Downregulated
GRINA	-5.83082	Downregulated
HSPA1B	-5.80196	Downregulated
IGSF8	-5.79678	Downregulated
AMZ1	-5.76036	Downregulated
CXCL5	-5.72939	Downregulated
COL9A2	-5.718	Downregulated
PLEC	-5.67924	Downregulated
ABCB8	-5.658	Downregulated
BAG6	-5.65672	Downregulated
ABHD17A	-5.62649	Downregulated
CTSF	-5.6056	Downregulated
ORMDL3	-5.60205	Downregulated
TP53I13	-5.60024	Downregulated
HPS6	-5.57161	Downregulated
MED18	-5.55318	Downregulated
MGAT3	-5.52245	Downregulated
CPE	-5.52222	Downregulated
PBXIP1	-5.51809	Downregulated
EI24	-5.50159	Downregulated
EXOC8	-5.48607	Downregulated
ANGPT4	-5.47045	Downregulated
AGRN	-5.42029	Downregulated
TRIM27	-5.4158	Downregulated
MED25	-5.4151	Downregulated
DCAF16	-5.41418	Downregulated
CSF1	-5.38503	Downregulated
NEURL4	-5.37775	Downregulated
PLA2G6	-5.36793	Downregulated
QSOX1	-5.36648	Downregulated
SLC12A4	-5.34468	Downregulated
VWA7	-5.32958	Downregulated
CSK	-5.28916	Downregulated
SPN	-5.28512	Downregulated
GPR153	-5.28456	Downregulated
PILRB	-5.27217	Downregulated
RAB5C	-5.26673	Downregulated
ZNF335	-5.26471	Downregulated
IL17RC	-5.25397	Downregulated
JPH4	-5.2298	Downregulated
SPNS1	-5.21647	Downregulated
HLA-A	-5.18684	Downregulated
UNC5B	-5.14666	Downregulated
SLC39A3	-5.1402	Downregulated
SLC27A3	-5.13945	Downregulated
TMED1	-5.12232	Downregulated
FBXO41	-5.10038	Downregulated
PGAP3	-5.09606	Downregulated
C6orf47	-5.06705	Downregulated
MFGE8	-5.03233	Downregulated
ZMYND15	-5.03158	Downregulated
PAQR4	-5.01403	Downregulated
GPD1	-5.01231	Downregulated
FADS2	-4.99306	Downregulated
POLM	-4.99146	Downregulated
CEP170B	-4.98774	Downregulated
RENBP	-4.98108	Downregulated
U2AF2	-4.97309	Downregulated
STEAP3	-4.97163	Downregulated
SLC12A9	-4.94152	Downregulated
PPAP2A	-4.93405	Downregulated
LMF2	-4.91932	Downregulated
ACAP3	-4.91247	Downregulated
CSPG4	-4.90577	Downregulated
H1FX	-4.90322	Downregulated
MRI1	-4.90109	Downregulated
LRFN4	-4.89716	Downregulated
POR	-4.8898	Downregulated
C2orf71	-4.88792	Downregulated
FAM11A	-4.88667	Downregulated
KRT79	-4.85338	Downregulated
PASK	-4.84695	Downregulated
DAXX	-4.8311	Downregulated
GPA33	-4.82035	Downregulated
TAPBP	-4.79551	Downregulated
TEX264	-4.78562	Downregulated
RTN2	-4.78515	Downregulated
RXRB	-4.73751	Downregulated
C1orf228	-4.73225	Downregulated
CES4A	-4.73059	Downregulated
POMGNT1	-4.72877	Downregulated
ERCC2	-4.72399	Downregulated
RCE1	-4.71475	Downregulated
FAM203A	-4.70387	Downregulated
LYRM4	-4.69655	Downregulated
FBXL19	-4.69426	Downregulated
CD82	-4.68866	Downregulated
MCM5	-4.68077	Downregulated
EME2	-4.67997	Downregulated
GSTM2	-4.67923	Downregulated
VTN	-4.67455	Downregulated
AOC3	-4.65209	Downregulated
DGAT1	-4.64084	Downregulated
DARS2	-4.62119	Downregulated
REXO1	-4.60378	Downregulated
GNL1	-4.60048	Downregulated
RPS6KA4	-4.59689	Downregulated
GHDC	-4.59483	Downregulated
IDUA	-4.58612	Downregulated
NCKAP5L	-4.57668	Downregulated
FBN1	-4.57383	Downregulated
POM121	-4.56839	Downregulated
TAF6L	-4.56445	Downregulated
KIF22	-4.56178	Downregulated
ATP13A2	-4.5612	Downregulated
TMEM102	-4.54995	Downregulated
THBD	-4.54943	Downregulated
M1AP	-4.54785	Downregulated
KCTD11	-4.5412	Downregulated
MGAT2	-4.52254	Downregulated
MIR3654	-4.52215	Downregulated
PARVB	-4.5141	Downregulated
AARS2	-4.51332	Downregulated
KIFC2	-4.50765	Downregulated
PBX2	-4.49011	Downregulated
CCDC71	-4.48871	Downregulated
DAGLA	-4.48479	Downregulated
RFX1	-4.4833	Downregulated
MEGF8	-4.47356	Downregulated
SLX1B	-4.47054	Downregulated
SCAF1	-4.4692	Downregulated
SARM1	-4.46827	Downregulated
IL12RB1	-4.46225	Downregulated
APEX2	-4.45403	Downregulated
VASH1	-4.44975	Downregulated
CORO6	-4.44897	Downregulated
HK3	-4.44755	Downregulated
SCAMP4	-4.44284	Downregulated
FUK	-4.43497	Downregulated
RTN1	-4.42374	Downregulated
TMEM175	-4.41899	Downregulated
HLA-DRB3$0301	-4.4116	Downregulated
ABCG2	-4.40597	Downregulated
MFSD10	-4.40439	Downregulated
ADAMTS15	-4.40017	Downregulated
OGFOD2	-4.39747	Downregulated
LY6G5B	-4.38945	Downregulated
BCAR1	-4.38831	Downregulated
GALNT2	-4.38406	Downregulated
MYO15B	-4.38033	Downregulated
POFUT2	-4.3691	Downregulated
EDEM2	-4.36486	Downregulated
SLC1A7	-4.35827	Downregulated
BRD2	-4.3565	Downregulated
HIC2	-4.32616	Downregulated
LSP1	-4.3231	Downregulated
ATP13A1	-4.31809	Downregulated
TMEM39B	-4.31724	Downregulated
CTSZ	-4.31526	Downregulated
STAG3	-4.31453	Downregulated
PCYOX1L	-4.31298	Downregulated
UBXN11	-4.31123	Downregulated
C11orf84	-4.30996	Downregulated
CD5	-4.30979	Downregulated
P2RX1	-4.30468	Downregulated
VASP	-4.30395	Downregulated
BAHD1	-4.29507	Downregulated
VARS	-4.28998	Downregulated
HFE	-4.28812	Downregulated
GGT7	-4.28762	Downregulated
TBC1D10C	-4.27691	Downregulated
NPIPA7	-4.26969	Downregulated
TMEM173	-4.2617	Downregulated
LGALS3BP	-4.26133	Downregulated
RAB1B	-4.25499	Downregulated
TRPV2	-4.24217	Downregulated
KIF20B	-4.23643	Downregulated
CTSD	-4.23285	Downregulated
VPS52	-4.23078	Downregulated
NEU3	-4.22354	Downregulated
DOLPP1	-4.2196	Downregulated
MUL1	-4.21162	Downregulated
NCSTN	-4.21045	Downregulated
PTDSS2	-4.20453	Downregulated
SLC26A6	-4.20243	Downregulated
TMEM180	-4.19262	Downregulated
PVR	-4.18818	Downregulated
CCDC106	-4.18344	Downregulated
HBEGF	-4.18013	Downregulated
ZNF707	-4.17891	Downregulated
AXIN1	-4.17456	Downregulated
CATSPER1	-4.17226	Downregulated
MMGT1	-4.17078	Downregulated
CDK3	-4.16716	Downregulated
ELOVL1	-4.16121	Downregulated
C19orf47	-4.15722	Downregulated
LRRC20	-4.15611	Downregulated
PIK3R2	-4.15354	Downregulated
SLC16A3	-4.1518	Downregulated
PELP1	-4.1482	Downregulated
GABRE	-4.14751	Downregulated
GPR137	-4.13858	Downregulated
HDAC10	-4.13733	Downregulated
C11orf68	-4.11498	Downregulated
EMC10	-4.112	Downregulated
CLCN7	-4.10921	Downregulated
DAGLB	-4.10374	Downregulated
ZNF224	-4.10008	Downregulated
NTMT1	-4.0982	Downregulated
CDK20	-4.09807	Downregulated
RNF25	-4.08867	Downregulated
TMCO6	-4.08841	Downregulated
TNFSF13	-4.08458	Downregulated
RRP12	-4.08136	Downregulated
ZNF799	-4.07944	Downregulated
AP5B1	-4.07833	Downregulated
TRMT61A	-4.07782	Downregulated
PYGB	-4.07506	Downregulated
SLC38A10	-4.07375	Downregulated
CHRM3	-4.07359	Downregulated
INO80B	-4.06386	Downregulated
SUV420H2	-4.06081	Downregulated
TRMT2B	-4.0579	Downregulated
YARS2	-4.04811	Downregulated
JMJD7-PLA2G4B	-4.04694	Downregulated
MARS2	-4.04658	Downregulated
MYADM	-4.04482	Downregulated
AGPAT6	-4.04242	Downregulated
MCM7	-4.03951	Downregulated
SLC10A3	-4.03772	Downregulated
ALG14	-4.03607	Downregulated
RBFA	-4.03385	Downregulated
C1GALT1C1	-4.03333	Downregulated
ASMTL	-4.02963	Downregulated
ENGASE	-4.02848	Downregulated
CCAR2	-4.02538	Downregulated
RP11-286N22.8	-4.0224	Downregulated
CDK18	-4.02104	Downregulated
TMEM129	-4.0184	Downregulated
PCSK9	-4.01369	Downregulated
ATAD3A	-4.01123	Downregulated
SLC25A26	-4.00748	Downregulated
VWA1	4.00084	Upregulated
ZNF135	4.00089	Upregulated
DPT	4.00212	Upregulated
RASSF6	4.00454	Upregulated
PROM1	4.00492	Upregulated
TTC26	4.00774	Upregulated
TRIM17	4.00843	Upregulated
FAM222A	4.01571	Upregulated
C5orf49	4.01682	Upregulated
MT-CYB	4.01742	Upregulated
HID1	4.02291	Upregulated
DPYSL3	4.02692	Upregulated
CNGA4	4.02816	Upregulated
MYH10	4.04361	Upregulated
CDC20B	4.0473	Upregulated
C8orf47	4.05004	Upregulated
MT-ND1	4.05112	Upregulated
TCTE1	4.0516	Upregulated
MT-CO1	4.05187	Upregulated
SHISA2	4.05891	Upregulated
SLC22A23	4.06139	Upregulated
SLC40A1	4.06553	Upregulated
SNTN	4.06778	Upregulated
BPIFA1	4.07452	Upregulated
NAA60	4.07576	Upregulated
MERTK	4.07688	Upregulated
ZNF454	4.07725	Upregulated
AGAP1	4.08188	Upregulated
FGFR3	4.0819	Upregulated
NAV3	4.09125	Upregulated
MYCT1	4.09236	Upregulated
MS4A8	4.0981	Upregulated
SLC5A4	4.09985	Upregulated
NT5DC2	4.09989	Upregulated
SEPP1	4.10403	Upregulated
RALGPS2	4.10476	Upregulated
PLEKHG2	4.10695	Upregulated
TSPAN1	4.10831	Upregulated
MAP7	4.11375	Upregulated
RIIAD1	4.11452	Upregulated
SLCO4A1	4.11857	Upregulated
SLC9A9	4.12067	Upregulated
CILP	4.12141	Upregulated
GNAI1	4.12216	Upregulated
ARG2	4.1241	Upregulated
GAMT	4.12789	Upregulated
SFTPC	4.12808	Upregulated
SMKR1	4.13552	Upregulated
TTC22	4.13814	Upregulated
C6orf136	4.13849	Upregulated
SLAMF9	4.14052	Upregulated
NCKAP5	4.14235	Upregulated
GPX8	4.15059	Upregulated
ALS2CL	4.15107	Upregulated
SIRPG	4.15319	Upregulated
ZNF507	4.15588	Upregulated
USP51	4.15975	Upregulated
FSTL1	4.16643	Upregulated
TMPRSS11E	4.17281	Upregulated
TSPAN6	4.17307	Upregulated
PDXP	4.17426	Upregulated
HIST1H2BD	4.18512	Upregulated
LRP2BP	4.19185	Upregulated
PTPN13	4.19433	Upregulated
ACPP	4.20526	Upregulated
ANK3	4.20531	Upregulated
LCA5L	4.207	Upregulated
C4BPA	4.21428	Upregulated
RANBP17	4.21594	Upregulated
LRRC4	4.21957	Upregulated
CKB	4.22026	Upregulated
CAP2	4.22103	Upregulated
TP63	4.22373	Upregulated
HES1	4.22596	Upregulated
STK19	4.23018	Upregulated
CRISPLD1	4.23192	Upregulated
SLC52A3	4.23583	Upregulated
IL1R1	4.23627	Upregulated
CATSPERD	4.23823	Upregulated
ATP12A	4.24206	Upregulated
FOXC1	4.24553	Upregulated
FBXL13	4.24554	Upregulated
NPAS2	4.25037	Upregulated
HIST2H2AA4	4.25437	Upregulated
PROK2	4.26317	Upregulated
KRT18	4.26371	Upregulated
PGAP1	4.26384	Upregulated
PDLIM3	4.26639	Upregulated
FAM83D	4.26722	Upregulated
SPAG17	4.26933	Upregulated
C2ORF15	4.27041	Upregulated
SIX4	4.27508	Upregulated
TMEM232	4.27676	Upregulated
ARHGEF33	4.27721	Upregulated
PRSS23	4.28092	Upregulated
C11orf88	4.28651	Upregulated
CAMK1G	4.29185	Upregulated
SMAGP	4.29444	Upregulated
MARVELD2	4.29869	Upregulated
ESRP2	4.30199	Upregulated
CYP2C18	4.30324	Upregulated
DPY19L2	4.30477	Upregulated
KCNQ3	4.31325	Upregulated
RGS9BP	4.31415	Upregulated
RPH3A	4.31482	Upregulated
DNAH6	4.31684	Upregulated
ASAP2	4.32004	Upregulated
DNAH12	4.32482	Upregulated
GNAL	4.33188	Upregulated
CA6	4.33333	Upregulated
F13A1	4.33806	Upregulated
COLGALT2	4.33987	Upregulated
DDC8	4.34003	Upregulated
SCARA3	4.3432	Upregulated
HS3ST2	4.34883	Upregulated
C9orf24	4.36587	Upregulated
CORO2B	4.37019	Upregulated
SPDYE1	4.37289	Upregulated
RSC1A1	4.37305	Upregulated
FRMD6	4.37726	Upregulated
MTSS1	4.38711	Upregulated
FKBP1B	4.38981	Upregulated
BEST3	4.38986	Upregulated
TFAP2A	4.39372	Upregulated
FZD3	4.39535	Upregulated
PHYHD1	4.39696	Upregulated
BCAS1	4.39823	Upregulated
PDPN	4.40299	Upregulated
DLG3	4.403	Upregulated
CLIC6	4.40961	Upregulated
SLC25A23	4.41081	Upregulated
ITGA2	4.41505	Upregulated
MID1	4.42074	Upregulated
MYO1D	4.42082	Upregulated
SDCBP2	4.42544	Upregulated
MCTP2	4.42629	Upregulated
SCGB3A1	4.42973	Upregulated
ADIRF	4.43216	Upregulated
VWA3B	4.43402	Upregulated
P2RY2	4.4366	Upregulated
HSPA4L	4.43701	Upregulated
IL2RA	4.43707	Upregulated
RSPH1	4.4485	Upregulated
NGEF	4.4491	Upregulated
NINL	4.45312	Upregulated
PIH1D2	4.45443	Upregulated
PLEKHG1	4.45768	Upregulated
ENTPD3	4.459	Upregulated
SYNPO2	4.46083	Upregulated
WDR96	4.46083	Upregulated
CEBPD	4.46243	Upregulated
MXRA7	4.465	Upregulated
C2orf40	4.46813	Upregulated
STEAP4	4.47253	Upregulated
CD300E	4.47278	Upregulated
SFTA3	4.48185	Upregulated
POU2F1	4.487	Upregulated
RSPH9	4.48849	Upregulated
NEK10	4.48907	Upregulated
ASGR2	4.4936	Upregulated
CHST15	4.4937	Upregulated
FZD2	4.49732	Upregulated
CRYBB1	4.50301	Upregulated
PLSCR4	4.5047	Upregulated
A2ML1	4.51094	Upregulated
MT2A	4.51113	Upregulated
NKX2-1	4.51469	Upregulated
RAB3IP	4.51998	Upregulated
LRP6	4.52139	Upregulated
MAOA	4.5236	Upregulated
SLC16A7	4.52381	Upregulated
PLCD4	4.53492	Upregulated
TET1	4.53599	Upregulated
B3GAT2	4.53853	Upregulated
DMTN	4.53914	Upregulated
C11orf70	4.54037	Upregulated
TNNC1	4.54075	Upregulated
B3GNT4	4.54224	Upregulated
SGSM1	4.54362	Upregulated
GPR21	4.54612	Upregulated
RNF183	4.54825	Upregulated
C6orf132	4.54962	Upregulated
PSCA	4.55077	Upregulated
KIAA1328	4.55261	Upregulated
ESRP1	4.55358	Upregulated
SKA3	4.55403	Upregulated
SELENBP1	4.5597	Upregulated
DMKN	4.56453	Upregulated
SFN	4.56577	Upregulated
COL21A1	4.57612	Upregulated
C1orf194	4.58054	Upregulated
SPP2	4.58124	Upregulated
PHC3	4.58155	Upregulated
XKRX	4.58856	Upregulated
KLK11	4.59063	Upregulated
SETBP1	4.59296	Upregulated
MT1E	4.59309	Upregulated
S100A2	4.59637	Upregulated
PI3	4.60366	Upregulated
C1orf110	4.62219	Upregulated
PLA2G10	4.62292	Upregulated
HS3ST1	4.6233	Upregulated
MAP6	4.62579	Upregulated
SH3D19	4.62796	Upregulated
MAP1B	4.63191	Upregulated
GMNC	4.63317	Upregulated
KLHDC9	4.63382	Upregulated
CRMP1	4.63606	Upregulated
CCDC11	4.64443	Upregulated
VANGL2	4.64692	Upregulated
APOBEC3A	4.64711	Upregulated
HHLA1	4.64856	Upregulated
BFSP1	4.65005	Upregulated
ANKUB1	4.66033	Upregulated
WFDC3	4.67295	Upregulated
TUSC3	4.67405	Upregulated
ENKUR	4.67467	Upregulated
CCDC80	4.67632	Upregulated
CCDC19	4.67709	Upregulated
C3orf67	4.68416	Upregulated
CH25H	4.68625	Upregulated
FOXA1	4.68908	Upregulated
ITGB6	4.68949	Upregulated
TMEM25	4.68989	Upregulated
COBLL1	4.70778	Upregulated
C1orf141	4.70967	Upregulated
RAB27B	4.71811	Upregulated
SYCP3	4.71813	Upregulated
ACSM2B	4.71815	Upregulated
PADI1	4.71992	Upregulated
MTUS2	4.71997	Upregulated
EPN3	4.72185	Upregulated
TTC9	4.72463	Upregulated
PRR4	4.72529	Upregulated
HLA-DQB1	4.72537	Upregulated
FAM81B	4.72711	Upregulated
ZBBX	4.73368	Upregulated
ADAMTSL3	4.73443	Upregulated
IQUB	4.73845	Upregulated
BIK	4.74268	Upregulated
CLDN16	4.74608	Upregulated
TMC5	4.74793	Upregulated
ZNF703	4.75045	Upregulated
C9orf84	4.75826	Upregulated
CHST6	4.76919	Upregulated
RPS26	4.77285	Upregulated
DSC3	4.78332	Upregulated
PRR15L	4.78405	Upregulated
PLAT	4.78826	Upregulated
GPR98	4.78979	Upregulated
SDR42E1	4.79028	Upregulated
RNASEK-C17orf49	4.79314	Upregulated
SCGB3A2	4.79569	Upregulated
RHOJ	4.79612	Upregulated
JPH1	4.79631	Upregulated
HIST1H2BC	4.79754	Upregulated
STAR	4.79929	Upregulated
MCF2L	4.8018	Upregulated
CACHD1	4.81055	Upregulated
SIAH3	4.81066	Upregulated
MAGI1	4.81132	Upregulated
CHP2	4.8137	Upregulated
C2orf88	4.81663	Upregulated
C9orf135	4.81759	Upregulated
CCR10	4.82002	Upregulated
KIAA0895	4.82258	Upregulated
ANKRD18B	4.83279	Upregulated
GSR	4.83823	Upregulated
PFN2	4.83913	Upregulated
CREB3L1	4.84029	Upregulated
ABLIM1	4.84299	Upregulated
NEDD4	4.84711	Upregulated
RPL21	4.84972	Upregulated
E2F5	4.85029	Upregulated
ARX	4.8511	Upregulated
HIST1H1C	4.86466	Upregulated
FER1L6	4.86558	Upregulated
MT-ND4L	4.86706	Upregulated
WDR78	4.87291	Upregulated
SLC2A12	4.88006	Upregulated
SYTL2	4.88257	Upregulated
CDH26	4.88612	Upregulated
PDE1A	4.89754	Upregulated
PIK3R3	4.90105	Upregulated
CCNI2	4.90308	Upregulated
MSLN	4.91137	Upregulated
C20orf26	4.91567	Upregulated
CCDC89	4.91707	Upregulated
HIST1H2BJ	4.92244	Upregulated
DAAM2	4.93098	Upregulated
IGFBP3	4.93953	Upregulated
RNF150	4.94243	Upregulated
CD24	4.94483	Upregulated
BSPRY	4.94583	Upregulated
SFTPD	4.94893	Upregulated
PPP1R3C	4.95331	Upregulated
SCNN1G	4.95381	Upregulated
PIFO	4.9556	Upregulated
CPNE3	4.96187	Upregulated
TMEM262	4.96393	Upregulated
MPP7	4.97163	Upregulated
SPTLC3	4.97206	Upregulated
SHROOM2	4.97394	Upregulated
PGF	4.98032	Upregulated
STOX2	4.98204	Upregulated
ATP6V1C2	4.98245	Upregulated
SOX9	4.98347	Upregulated
GHRL	4.98356	Upregulated
CHST9	4.98501	Upregulated
DEPTOR	4.9884	Upregulated
B3GNT3	4.99416	Upregulated
CTTN	5.0163	Upregulated
CXCL1	5.02054	Upregulated
FOSL1	5.02384	Upregulated
SLC10A5	5.02721	Upregulated
C1orf21	5.02792	Upregulated
C1orf192	5.02843	Upregulated
PODXL	5.03012	Upregulated
SHC4	5.03203	Upregulated
PLEKHS1	5.0471	Upregulated
NR2F2	5.05134	Upregulated
EPB41L4B	5.05647	Upregulated
RUNDC3B	5.05802	Upregulated
NMNAT2	5.05933	Upregulated
KIF21A	5.06041	Upregulated
ZNF467	5.06566	Upregulated
AMN	5.07526	Upregulated
LRRIQ1	5.0759	Upregulated
BAALC	5.07607	Upregulated
KCTD14	5.07688	Upregulated
PLEKHG7	5.0845	Upregulated
KRT4	5.0849	Upregulated
ZNF812	5.08494	Upregulated
LEP	5.08685	Upregulated
USP44	5.08859	Upregulated
ATP6V0A4	5.0944	Upregulated
GLS2	5.09643	Upregulated
FAM198B	5.0987	Upregulated
CCDC74B	5.10837	Upregulated
KIR2DL3	5.11579	Upregulated
KLK10	5.1187	Upregulated
IGF2	5.12155	Upregulated
KIAA1244	5.12171	Upregulated
PALMD	5.12237	Upregulated
CHRNB2	5.1227	Upregulated
LMNB2	5.12334	Upregulated
TJP1	5.12452	Upregulated
CCL2	5.13087	Upregulated
HMGCS2	5.13373	Upregulated
C2orf15	5.13638	Upregulated
WASF3	5.13655	Upregulated
AC079354.1	5.1383	Upregulated
CRLF1	5.14024	Upregulated
SFTPA1	5.14597	Upregulated
PPARGC1A	5.14818	Upregulated
NEBL	5.15308	Upregulated
ATP2B2	5.15796	Upregulated
CDKN1C	5.15892	Upregulated
SLC25A4	5.17104	Upregulated
OR2A1	5.17268	Upregulated
HEPACAM2	5.17381	Upregulated
TTC29	5.17528	Upregulated
RAB3IL1	5.17608	Upregulated
PYCR1	5.17932	Upregulated
CCND1	5.18227	Upregulated
PRR18	5.18672	Upregulated
PTPRD	5.19234	Upregulated
BTG4	5.19303	Upregulated
SDR16C5	5.19445	Upregulated
CCL8	5.19508	Upregulated
GRM5	5.20342	Upregulated
SPINK9	5.2051	Upregulated
IER3	5.20547	Upregulated
CMYA5	5.20742	Upregulated
GPR110	5.21438	Upregulated
WNK3	5.21675	Upregulated
CDRT1	5.22075	Upregulated
FERMT2	5.22333	Upregulated
MORN5	5.23146	Upregulated
C20orf85	5.23361	Upregulated
C12orf74	5.23571	Upregulated
PACRG	5.23787	Upregulated
NEDD4L	5.23921	Upregulated
MTRNR2L2	5.24285	Upregulated
C9orf116	5.24395	Upregulated
TMPRSS2	5.24448	Upregulated
CGNL1	5.24582	Upregulated
GABRP	5.25265	Upregulated
GPRIN2	5.25387	Upregulated
ST6GALNAC1	5.25726	Upregulated
RGS17	5.25876	Upregulated
CYP2B6	5.26384	Upregulated
DMRT3	5.26536	Upregulated
SPARCL1	5.27302	Upregulated
FMOD	5.27549	Upregulated
F2RL2	5.27577	Upregulated
SCGB1A1	5.2766	Upregulated
ROPN1L	5.28011	Upregulated
LRRN1	5.2811	Upregulated
EPHA4	5.2845	Upregulated
PERP	5.28626	Upregulated
IQCJ-SCHIP1	5.28881	Upregulated
C10ORF68	5.29419	Upregulated
TRIM29	5.29715	Upregulated
CAMK2N1	5.30514	Upregulated
GFPT2	5.30886	Upregulated
KLF5	5.30927	Upregulated
PLCH1	5.31291	Upregulated
SULT2B1	5.314	Upregulated
MMP1	5.3179	Upregulated
ADORA3	5.32256	Upregulated
DCDC1	5.33146	Upregulated
RGL1	5.3337	Upregulated
GALNT14	5.33475	Upregulated
RNASE2	5.33831	Upregulated
NDNF	5.34086	Upregulated
AMY1A	5.34753	Upregulated
PCDH7	5.34997	Upregulated
IL1R2	5.35366	Upregulated
EIF2D	5.35731	Upregulated
DDAH1	5.36177	Upregulated
GCNT4	5.36922	Upregulated
IL1RL1	5.37497	Upregulated
UCHL1	5.39963	Upregulated
FGF14	5.40579	Upregulated
MUC15	5.4071	Upregulated
ARMC4	5.41231	Upregulated
APOBEC4	5.41363	Upregulated
OTUD7B	5.41716	Upregulated
ADGB	5.42411	Upregulated
NME5	5.43071	Upregulated
HRASLS2	5.43502	Upregulated
ALOX15B	5.44939	Upregulated
SYBU	5.45091	Upregulated
HIST1H2AG	5.45598	Upregulated
CP	5.46172	Upregulated
KRT5	5.46549	Upregulated
MECOM	5.47048	Upregulated
MANSC1	5.47597	Upregulated
C20orf195	5.47869	Upregulated
PROSER2	5.48019	Upregulated
RNF175	5.48676	Upregulated
OMD	5.48976	Upregulated
AGR3	5.50442	Upregulated
WDR63	5.5056	Upregulated
MYO5C	5.50771	Upregulated
C11orf52	5.51245	Upregulated
ANKRD66	5.5129	Upregulated
ESAM	5.51309	Upregulated
KCNK1	5.52308	Upregulated
EDNRB	5.52369	Upregulated
CCDC74A	5.52821	Upregulated
CYP2C9	5.52874	Upregulated
SOWAHB	5.53668	Upregulated
NXPE2	5.54471	Upregulated
FAM57A	5.55256	Upregulated
CCDC181	5.55414	Upregulated
WDR38	5.55524	Upregulated
NID2	5.56016	Upregulated
ALPL	5.56021	Upregulated
GSTA3	5.56829	Upregulated
RHOV	5.57148	Upregulated
HLF	5.57254	Upregulated
LAMA3	5.57506	Upregulated
GULP1	5.59013	Upregulated
C8orf4	5.60599	Upregulated
FILIP1	5.60906	Upregulated
AGR2	5.61164	Upregulated
MUC5B	5.61372	Upregulated
LMO3	5.62199	Upregulated
MAB21L3	5.632	Upregulated
CTGF	5.64191	Upregulated
FGFR2	5.64642	Upregulated
SEMA3F	5.65022	Upregulated
GXYLT2	5.65067	Upregulated
RASEF	5.66217	Upregulated
KRT23	5.66467	Upregulated
RNASE1	5.66927	Upregulated
LOX	5.6762	Upregulated
SFTPA2	5.6766	Upregulated
ABCC6	5.67949	Upregulated
PKP3	5.68014	Upregulated
TTC39A	5.69088	Upregulated
PRRG3	5.69347	Upregulated
SLC9A2	5.69417	Upregulated
TRIM2	5.69502	Upregulated
TMPRSS11B	5.70412	Upregulated
AKAP14	5.70563	Upregulated
IL36G	5.71401	Upregulated
MMP10	5.71528	Upregulated
ALDH1A3	5.72383	Upregulated
MUC4	5.72589	Upregulated
LMO7	5.72665	Upregulated
NME8	5.73072	Upregulated
LIFR	5.73429	Upregulated
HOOK1	5.73497	Upregulated
ACADL	5.7431	Upregulated
TNXB	5.74438	Upregulated
FAM216B	5.74597	Upregulated
MAPK10	5.75433	Upregulated
CLDN3	5.7548	Upregulated
SMIM6	5.76159	Upregulated
DRC1	5.76428	Upregulated
EPCAM	5.77095	Upregulated
SULF1	5.77551	Upregulated
FUT2	5.77718	Upregulated
S100P	5.77971	Upregulated
DUOX2	5.78255	Upregulated
MEIS1	5.79189	Upregulated
PPP1R9A	5.79258	Upregulated
CRYAB	5.80685	Upregulated
CXorf22	5.80723	Upregulated
NOS2	5.81269	Upregulated
TGM3	5.82007	Upregulated
BEND7	5.82087	Upregulated
SLC16A9	5.82357	Upregulated
C1orf53	5.82559	Upregulated
TFAP2C	5.82764	Upregulated
LDLRAD2	5.82961	Upregulated
RTP2	5.83243	Upregulated
ASS1	5.83966	Upregulated
DBNDD1	5.84061	Upregulated
MYO1B	5.8424	Upregulated
SOX2	5.84277	Upregulated
TNS4	5.84797	Upregulated
ZNF474	5.84954	Upregulated
SFTPB	5.85606	Upregulated
ENO4	5.8562	Upregulated
SLC22A13	5.85769	Upregulated
FNBP1L	5.86175	Upregulated
SDC1	5.86433	Upregulated
GLT8D2	5.87531	Upregulated
FMN1	5.87819	Upregulated
FAM3D	5.87832	Upregulated
FAM160A1	5.89373	Upregulated
ZNF827	5.89469	Upregulated
FZD6	5.89884	Upregulated
SRRM4	5.90004	Upregulated
AF165138.7	5.90164	Upregulated
FBLN1	5.9077	Upregulated
FAM183A	5.91778	Upregulated
GTF2A1L	5.91783	Upregulated
SPTSSB	5.92334	Upregulated
DYNLRB2	5.93121	Upregulated
AP000769.1	5.95329	Upregulated
OTX1	5.95821	Upregulated
OLFML2B	5.95861	Upregulated
ALDH3B2	5.97078	Upregulated
C10orf107	5.98156	Upregulated
PLA2G2A	5.98286	Upregulated
C14orf166B	5.98292	Upregulated
CHAD	5.98609	Upregulated
CYP2J2	5.98681	Upregulated
AADAT	5.98908	Upregulated
AZGP1	5.99257	Upregulated
SLC16A14	6.00508	Upregulated
SLPI	6.0152	Upregulated
GPX2	6.01785	Upregulated
C1orf189	6.02094	Upregulated
KRT19	6.02135	Upregulated
SEMA3A	6.02156	Upregulated
PHLDB2	6.02257	Upregulated
MYO5B	6.0234	Upregulated
RNF152	6.0245	Upregulated
EHF	6.0266	Upregulated
FAM84A	6.03635	Upregulated
SPNS2	6.03674	Upregulated
TMEM54	6.05763	Upregulated
CAV1	6.05989	Upregulated
SLC44A3	6.06051	Upregulated
NTN4	6.06399	Upregulated
MYO10	6.07111	Upregulated
TACSTD2	6.07146	Upregulated
C6	6.07475	Upregulated
DMRTA1	6.07519	Upregulated
ZNF608	6.07679	Upregulated
PRKAA2	6.08171	Upregulated
TSHZ2	6.08195	Upregulated
CRHBP	6.09833	Upregulated
FAM177B	6.0985	Upregulated
TNFSF11	6.10588	Upregulated
FBXL7	6.11284	Upregulated
MUC1	6.11552	Upregulated
GAL3ST2	6.11886	Upregulated
NUP210L	6.12066	Upregulated
SPDEF	6.14394	Upregulated
GLIS2	6.16245	Upregulated
CHL1	6.1777	Upregulated
ECM1	6.17951	Upregulated
FOLH1	6.1802	Upregulated
LTF	6.18041	Upregulated
MED12L	6.19147	Upregulated
SMIM22	6.19855	Upregulated
GJA1	6.19977	Upregulated
SOX21	6.20256	Upregulated
MANSC4	6.21503	Upregulated
TPST1	6.2159	Upregulated
B3GALT5	6.21609	Upregulated
MET	6.21742	Upregulated
FBLN5	6.2206	Upregulated
GCNT3	6.22109	Upregulated
PTPRZ1	6.22614	Upregulated
FBN2	6.22995	Upregulated
MAL	6.23138	Upregulated
FSCN3	6.23374	Upregulated
PDZK1IP1	6.23696	Upregulated
CLDN18	6.23814	Upregulated
MUC16	6.24337	Upregulated
ID1	6.2486	Upregulated
CAND2	6.25042	Upregulated
PKP1	6.25079	Upregulated
C9orf152	6.26817	Upregulated
CTD-2600O9.1	6.26882	Upregulated
KHDRBS3	6.27054	Upregulated
MZB1	6.28997	Upregulated
IRX3	6.29107	Upregulated
ERBB4	6.30087	Upregulated
ATOH8	6.30998	Upregulated
TNC	6.31954	Upregulated
IL33	6.32149	Upregulated
TP53TG3D	6.32827	Upregulated
MRO	6.3319	Upregulated
LDHAL6B	6.33786	Upregulated
SRGAP1	6.34207	Upregulated
ENAH	6.36579	Upregulated
HTR2B	6.36596	Upregulated
ETV2	6.37502	Upregulated
TOX3	6.38124	Upregulated
OSMR	6.38355	Upregulated
TUBA8	6.38731	Upregulated
KCNA10	6.3955	Upregulated
CAMP	6.41048	Upregulated
TTN	6.42495	Upregulated
DIRC3	6.42965	Upregulated
PDE5A	6.43461	Upregulated
IL22RA1	6.44165	Upregulated
FA2H	6.47672	Upregulated
C6ORF165	6.49167	Upregulated
NOS1AP	6.50783	Upregulated
AQP4	6.5128	Upregulated
HEY2	6.51479	Upregulated
FAM196A	6.52029	Upregulated
LRRC18	6.52511	Upregulated
ARHGAP42	6.52527	Upregulated
EYA4	6.52716	Upregulated
GAREM	6.53518	Upregulated
WASF2	6.53681	Upregulated
KCNN3	6.54714	Upregulated
PRB1	6.5479	Upregulated
GSTA1	6.55176	Upregulated
TEAD1	6.55303	Upregulated
LYPD6B	6.5548	Upregulated
WFDC2	6.55598	Upregulated
UPK1B	6.57067	Upregulated
S100A12	6.57069	Upregulated
NCKAP1	6.57387	Upregulated
SYN1	6.57435	Upregulated
PEG10	6.58004	Upregulated
TMEM139	6.58835	Upregulated
OMG	6.60127	Upregulated
TSACC	6.60575	Upregulated
KY	6.62725	Upregulated
LMCD1	6.64584	Upregulated
CCDC67	6.65634	Upregulated
ABLIM3	6.65678	Upregulated
FAM83A	6.66172	Upregulated
SERPINB13	6.66224	Upregulated
CCDC160	6.67092	Upregulated
RARB	6.67743	Upregulated
FAM186B	6.68957	Upregulated
HTN3	6.69565	Upregulated
MCIDAS	6.70228	Upregulated
DMBT1	6.70261	Upregulated
DPRX	6.70997	Upregulated
PRR3	6.71873	Upregulated
LYPD2	6.72419	Upregulated
NCCRP1	6.73597	Upregulated
CYP2F1	6.73692	Upregulated
MRAP2	6.74031	Upregulated
POF1B	6.7439	Upregulated
CNTD1	6.7498	Upregulated
C1orf172	6.75329	Upregulated
CTSE	6.76624	Upregulated
C1orf226	6.77816	Upregulated
AHNAK2	6.77875	Upregulated
STEAP1	6.79879	Upregulated
LRRTM2	6.80741	Upregulated
PRRX1	6.80804	Upregulated
FERMT1	6.80921	Upregulated
EPDR1	6.81405	Upregulated
PAX9	6.81533	Upregulated
AREG	6.81786	Upregulated
FGF20	6.84709	Upregulated
IFLTD1	6.84744	Upregulated
PAX1	6.8614	Upregulated
HTRA1	6.87755	Upregulated
STX19	6.88155	Upregulated
STAB1	6.91296	Upregulated
RXFP2	6.91842	Upregulated
S100A14	6.93097	Upregulated
ADH6	6.93917	Upregulated
NT5E	6.94011	Upregulated
RAI2	6.96272	Upregulated
HLA-DPB1	6.97458	Upregulated
TMPRSS4	6.98154	Upregulated
BDKRB2	6.98351	Upregulated
CLCA2	6.99518	Upregulated
SLC4A4	7.01816	Upregulated
LCN2	7.02461	Upregulated
NUPR1L	7.03511	Upregulated
IL19	7.03832	Upregulated
UPK3B	7.04668	Upregulated
WWC1	7.04743	Upregulated
SH3BGRL2	7.04781	Upregulated
C10orf67	7.05167	Upregulated
STXBP6	7.05932	Upregulated
CXCL6	7.08068	Upregulated
RP11-432B6.3	7.09603	Upregulated
RAI14	7.11177	Upregulated
TSPAN8	7.11621	Upregulated
SORBS2	7.13149	Upregulated
ADAMTS9	7.1572	Upregulated
RNASE3	7.17536	Upregulated
NOSTRIN	7.18466	Upregulated
PPL	7.1892	Upregulated
CAPN13	7.21503	Upregulated
LNX1	7.21922	Upregulated
TM4SF1	7.22719	Upregulated
TFF2	7.23133	Upregulated
IL5RA	7.23254	Upregulated
LRIG3	7.23789	Upregulated
TEX26	7.24294	Upregulated
NPNT	7.25322	Upregulated
PLCB4	7.25415	Upregulated
FAP	7.25962	Upregulated
KIAA1217	7.26811	Upregulated
THRB	7.26886	Upregulated
PDGFA	7.27183	Upregulated
TGFB2	7.28568	Upregulated
GPR126	7.30318	Upregulated
SLC1A1	7.30778	Upregulated
BEND5	7.31508	Upregulated
SBSN	7.31726	Upregulated
NEK3	7.32218	Upregulated
SERPINB3	7.36266	Upregulated
EFHD1	7.38499	Upregulated
GPR87	7.3862	Upregulated
LIMCH1	7.39813	Upregulated
SERTAD4	7.40047	Upregulated
AQP5	7.42849	Upregulated
OLFML3	7.43272	Upregulated
CLDN10	7.44276	Upregulated
TLDC2	7.44673	Upregulated
UGT1A7	7.452	Upregulated
CCNO	7.45651	Upregulated
ASB14	7.46632	Upregulated
GPRC5A	7.48636	Upregulated
KRT80	7.48715	Upregulated
RASSF9	7.49383	Upregulated
HIST2H2AC	7.51521	Upregulated
CXCL12	7.54173	Upregulated
C5orf58	7.55254	Upregulated
IGJ	7.57702	Upregulated
CNN3	7.58158	Upregulated
HIST1H2AD	7.58856	Upregulated
KPNA7	7.59461	Upregulated
PITX1	7.59724	Upregulated
YAP1	7.60682	Upregulated
RBPMS	7.60712	Upregulated
CSRNP3	7.61011	Upregulated
COBL	7.6162	Upregulated
SIX3	7.63341	Upregulated
PCP4L1	7.64245	Upregulated
IL36B	7.64642	Upregulated
IL20RA	7.65036	Upregulated
KIAA1199	7.65129	Upregulated
PRSS16	7.65947	Upregulated
MSMP	7.67162	Upregulated
PTGFR	7.67412	Upregulated
RGS7BP	7.67553	Upregulated
APOBEC2	7.68905	Upregulated
TAS2R30	7.69171	Upregulated
C2orf73	7.69338	Upregulated
SLITRK6	7.70394	Upregulated
KRT7	7.70533	Upregulated
ACOX2	7.72193	Upregulated
WNT4	7.72336	Upregulated
ASXL3	7.73635	Upregulated
CTTNBP2	7.73909	Upregulated
MKX	7.7591	Upregulated
C3orf52	7.76495	Upregulated
KIAA2022	7.77483	Upregulated
MTRNR2L1	7.79606	Upregulated
NODAL	7.80126	Upregulated
NFIB	7.80406	Upregulated
CXCL17	7.82086	Upregulated
AMOTL2	7.82858	Upregulated
C1orf116	7.84897	Upregulated
PPP1R1A	7.85214	Upregulated
FOXP2	7.85765	Upregulated
FXYD3	7.85915	Upregulated
EYA1	7.86031	Upregulated
MAP3K19	7.88228	Upregulated
SLC35F3	7.88422	Upregulated
PARD3	7.90581	Upregulated
ITGA9	7.90702	Upregulated
SERPINA3	7.91244	Upregulated
HEY1	7.91252	Upregulated
VEPH1	7.91673	Upregulated
MT3	7.93012	Upregulated
LY6D	7.95673	Upregulated
PTN	7.96673	Upregulated
FREM2	7.96971	Upregulated
ZNF750	8.00149	Upregulated
GRIP1	8.01105	Upregulated
C16orf89	8.01497	Upregulated
PRSS3	8.04314	Upregulated
FMO2	8.0514	Upregulated
EFNA1	8.07643	Upregulated
HIST1H1B	8.08548	Upregulated
KRT17	8.08891	Upregulated
IGLL5	8.09736	Upregulated
POSTN	8.09882	Upregulated
CA8	8.0989	Upregulated
RAB25	8.13269	Upregulated
MT-ND6	8.16452	Upregulated
CHRDL2	8.16861	Upregulated
LURAP1L	8.17248	Upregulated
METTL7B	8.18025	Upregulated
HTN1	8.21748	Upregulated
RNF180	8.21871	Upregulated
TMCO5A	8.23243	Upregulated
FOXN4	8.24674	Upregulated
PCDH1	8.24841	Upregulated
UGT2A2	8.25593	Upregulated
EGFR	8.28126	Upregulated
C19orf33	8.28802	Upregulated
PPP1R1B	8.29208	Upregulated
SRPX	8.3211	Upregulated
CLDN22	8.32591	Upregulated
PIP	8.32759	Upregulated
EGFL6	8.38079	Upregulated
SOSTDC1	8.39517	Upregulated
KRT15	8.39718	Upregulated
GKN2	8.40347	Upregulated
SIX2	8.4229	Upregulated
TMEM246	8.43487	Upregulated
NUAK1	8.45	Upregulated
ZNF462	8.51638	Upregulated
BPI	8.52741	Upregulated
CCL7	8.52751	Upregulated
KRT6B	8.52796	Upregulated
ODAM	8.55559	Upregulated
STOX1	8.56728	Upregulated
CRNN	8.56861	Upregulated
MYRIP	8.57218	Upregulated
MSH5	8.57503	Upregulated
ADAMTS2	8.59751	Upregulated
SLC6A14	8.60801	Upregulated
C1orf158	8.63534	Upregulated
LCE3A	8.6705	Upregulated
CT83	8.68311	Upregulated
CST4	8.685	Upregulated
ALOX12	8.68625	Upregulated
SERPINB12	8.68672	Upregulated
ARL14	8.68673	Upregulated
HTRA3	8.68749	Upregulated
TSHR	8.68814	Upregulated
HRNR	8.68843	Upregulated
TDRD6	8.69303	Upregulated
SIX1	8.69982	Upregulated
SLC6A15	8.73772	Upregulated
VTCN1	8.74047	Upregulated
ASPN	8.74156	Upregulated
SLCO2A1	8.7885	Upregulated
PRRX2	8.79463	Upregulated
ARG1	8.79496	Upregulated
ACE2	8.80502	Upregulated
FLRT3	8.85273	Upregulated
ISL1	8.85543	Upregulated
EMG1	8.85543	Upregulated
PALM2-AKAP2	8.85543	Upregulated
SMOC2	8.85543	Upregulated
LCE1F	8.85543	Upregulated
C1QL3	8.85543	Upregulated
LPHN2	8.88341	Upregulated
ERG	8.89562	Upregulated
KLHL14	8.90194	Upregulated
RHCG	8.92197	Upregulated
TFF3	8.94826	Upregulated
TMPRSS11A	8.9598	Upregulated
SHISA6	9.02184	Upregulated
C11orf53	9.06059	Upregulated
SEMA6A	9.07365	Upregulated
SERPINB5	9.10023	Upregulated
C16orf47	9.13003	Upregulated
TMEM14E	9.13003	Upregulated
SPRR2F	9.13151	Upregulated
MUC6	9.1411	Upregulated
MMP8	9.18564	Upregulated
PRH2	9.20106	Upregulated
SLCO1C1	9.20372	Upregulated
SATL1	9.20372	Upregulated
SERINC2	9.20372	Upregulated
EDNRA	9.21468	Upregulated
SYTL5	9.21951	Upregulated
DKK1	9.22713	Upregulated
MUC13	9.22783	Upregulated
FOXN1	9.24692	Upregulated
HFE2	9.24692	Upregulated
CNFN	9.28368	Upregulated
TLL1	9.30627	Upregulated
LTBP1	9.31298	Upregulated
CKMT1B	9.31829	Upregulated
RNF39	9.35655	Upregulated
KRT78	9.40028	Upregulated
CNTN5	9.43182	Upregulated
COL17A1	9.44052	Upregulated
DDC	9.44417	Upregulated
HIST1H1A	9.45264	Upregulated
KPRP	9.47043	Upregulated
GLYATL2	9.47371	Upregulated
ADAMTS19	9.47658	Upregulated
CEACAM6	9.4838	Upregulated
SERPINB2	9.49042	Upregulated
ROS1	9.49225	Upregulated
SEC14L2	9.51349	Upregulated
KRT16	9.52818	Upregulated
MUC2	9.54611	Upregulated
ABHD16B	9.54637	Upregulated
BPIFB4	9.55481	Upregulated
ADAMTS3	9.55831	Upregulated
MUC22	9.59787	Upregulated
ALOX12B	9.60204	Upregulated
GRIK1	9.60204	Upregulated
IL36RN	9.63562	Upregulated
SPRR2G	9.6371	Upregulated
HSPB8	9.65135	Upregulated
RAPGEF4	9.66433	Upregulated
KLK13	9.68532	Upregulated
SPINK5	9.68766	Upregulated
TSPAN16	9.70951	Upregulated
PDC	9.72937	Upregulated
TRIM6-TRIM34	9.77142	Upregulated
DUOXA2	9.78103	Upregulated
KRT6A	9.78681	Upregulated
KRT13	9.79882	Upregulated
AGPAT1	9.80494	Upregulated
FOXQ1	9.8194	Upregulated
GJB5	9.8251	Upregulated
SCEL	9.82513	Upregulated
PGBD3	9.82917	Upregulated
CFB	9.84392	Upregulated
LST1	9.84392	Upregulated
SPDYE3	9.84913	Upregulated
KCNJ13	9.86471	Upregulated
UTS2	9.90802	Upregulated
GUCY2C	9.9386	Upregulated
CLEC1B	9.97781	Upregulated
DIO2	9.98707	Upregulated
PPT2	9.98738	Upregulated
GALNT5	10.0001	Upregulated
ZRSR1	10.0019	Upregulated
GABRB2	10.0523	Upregulated
FAT2	10.0664	Upregulated
CCDC110	10.0913	Upregulated
DLK2	10.0949	Upregulated
EXPH5	10.1269	Upregulated
CRTAC1	10.1356	Upregulated
HIST1H4H	10.1694	Upregulated
CKMT2	10.2151	Upregulated
HIST1H1D	10.2252	Upregulated
UBD	10.2472	Upregulated
MUC7	10.249	Upregulated
CYP2C19	10.2581	Upregulated
LCE3E	10.2951	Upregulated
GPR22	10.2985	Upregulated
RBMS3	10.3319	Upregulated
NTF4	10.3395	Upregulated
S100A7	10.3527	Upregulated
ABCA12	10.387	Upregulated
ZNF479	10.4156	Upregulated
FRMD5	10.4422	Upregulated
SYT6	10.4422	Upregulated
COPG2	10.448	Upregulated
TFF1	10.4956	Upregulated
SHC3	10.4986	Upregulated
SPRR2A	10.5185	Upregulated
TAP1	10.5952	Upregulated
SPRR3	10.6152	Upregulated
AFF2	10.6485	Upregulated
HIST1H3J	10.664	Upregulated
SGCE	10.6936	Upregulated
PCLO	10.717	Upregulated
HIST1H1E	10.9175	Upregulated
VGLL1	10.9467	Upregulated
BMPR1B	10.9543	Upregulated
FAM83B	11.0261	Upregulated
HNRNPA1L2	11.2253	Upregulated
HIST2H2AB	11.3348	Upregulated
RIMS1	11.3425	Upregulated
CRISP3	11.3821	Upregulated
SPINK7	11.4406	Upregulated
CRCT1	11.5273	Upregulated
C6orf48	11.564	Upregulated
GLDC	11.6175	Upregulated
FAM25A	11.6885	Upregulated
HLA-DRB1	11.7752	Upregulated
KIAA1107	11.9205	Upregulated
MUC21	11.9948	Upregulated
LCE3D	12.0533	Upregulated
RNASE7	12.1001	Upregulated
TMPRSS11D	12.1675	Upregulated
DDX39B	12.2634	Upregulated
SMR3B	12.3287	Upregulated
GJB3	12.3467	Upregulated
TRIM26	12.3781	Upregulated
ATP7A	12.3927	Upregulated
DEFA3	12.4902	Upregulated
CLCA4	12.5121	Upregulated
DEFA1B	12.6758	Upregulated
FDCSP	12.708	Upregulated
SPRR2D	12.7233	Upregulated
SPRR2E	12.8929	Upregulated
RPTN	12.9404	Upregulated
FLG	12.9868	Upregulated
CEACAM5	13.1305	Upregulated
SPRR1B	13.6801	Upregulated
STATH	14.6191	Upregulated
MTRNR2L12	14.7564	Upregulated
HLA-DRA	15.064	Upregulated
CDR1	16.5144	Upregulated
DNAJC25-GNG10	29.9925	Upregulated

## Sheet: Table_S4
drug_name	cmap_exp_id	reversal_score	p	p_adj	drugbank_id
zalcitabine	5894	-0.602189	1e-05	0.00117308	DB00943
lomefloxacin	3286	-0.584863	1e-05	0.00117308	DB00978
prochlorperazine	3438	-0.573432	1e-05	0.00117308	DB00433
clofazimine	4393	-0.569803	1e-05	0.00117308	DB00845
haloperidol	4827	-0.564414	1e-05	0.00117308	DB00502
valproic acid	4837	-0.552169	4e-05	0.00406667	DB00313
levobunolol	3140	-0.551711	5e-05	0.00423611	DB01210
pentolonium	5917	-0.539917	7e-05	0.00454255	DB01090
lansoprazole	4689	-0.51535	0.00028	0.012449	DB00448
dicycloverine	3404	-0.510272	0.0003	0.012449	DB00804
colchicine	4409	-0.494063	0.00052	0.0176222	DB01394
amoxapine	5244	-0.490038	0.00059	0.0188429	DB00543
niclosamide	3142	-0.488869	0.00063	0.0198093	DB06803
vorinostat	515	-0.48716	0.00066	0.0203333	DB02546
tocainide	3817	-0.480316	0.00087	0.0245694	DB01056
fluticasone	5890	-0.475882	0.00105	0.0276568	DB00588
primaquine	2430	-0.475406	0.00107	0.0276568	DB01087
bacampicillin	3416	-0.475176	0.00107	0.0276568	DB01602
procaine	1074	-0.47424	0.00108	0.0277975	DB00721
acetylsalicylic acid	4828	-0.468207	0.00132	0.0323373	DB00945
daunorubicin	6048	-0.467204	0.00136	0.0323769	DB00694
co-dergocrine mesilate	1964	-0.466939	0.00136	0.0323769	DB01049
ouabain	5274	-0.465247	0.00147	0.0340951	DB01092
cinchocaine	3074	-0.46213	0.00163	0.0365551	DB00527
nocodazole	5694	-0.461256	0.00168	0.0369964	DB08313
metixene	5266	-0.457111	0.00199	0.0413559	DB00340
ciclosporin	2418	-0.455417	0.0022	0.0441447	DB00091
zuclopenthixol	3267	-0.454051	0.00226	0.0446149	DB01624
beclometasone	3402	-0.450637	0.00252	0.0470092	DB00394
lomustine	5610	-0.450515	0.00252	0.0470092	DB01206

## Sheet: Table S5
drug_name	cmap_exp_id	reversal_score	p	p_adj	drugbank_id
ciclopirox	5271	-0.531384	0	0	DB01188
rescinnamine	3385	-0.498665	0	0	DB01180
clofazimine	4393	-0.474511	4e-05	0.0110909	DB00845
isoxicam	1056	-0.463983	7e-05	0.0122	DB08942
tretinoin	4834	-0.453974	0.0001	0.014186	DB00755
levopropoxyphene	4271	-0.443446	0.00021	0.0218507	DB06793
myricetin	2421	-0.437172	0.00024	0.0218507	DB02375
thiamazole	1783	-0.422751	0.00038	0.0282683	DB00763
pentoxifylline	4701	-0.420579	0.00046	0.0318864	DB00806
bacampicillin	3416	-0.419793	0.00048	0.0325333	DB01602
valproic acid	3432	-0.417744	0.00053	0.0339588	DB00313
fludrocortisone	1554	-0.415802	0.00059	0.0349417	DB00687
haloperidol	5531	-0.410735	0.00078	0.0410172	DB00502
sirolimus	904	-0.408147	0.00088	0.0436423	DB00877
benzocaine	1993	-0.407144	0.00091	0.0439767	DB01086

## Sheet: Table_S6
drug_name	cmap_exp_id	reversal_score	p	p_adj	drugbank_id
diphenhydramine	1107	-0.471079	0	0	DB01075
dapsone	1104	-0.394456	0	0	DB00250
halofantrine	2298	-0.386772	0	0	DB01218
viomycin	2149	-0.373201	0	0	DB06827
amitriptyline	1101	-0.373096	0	0	DB00321
levopropoxyphene	2150	-0.362702	0	0	DB06793
sirolimus	495	-0.34342	0	0	DB00877
thiamazole	1783	-0.341009	0	0	DB00763
tocainide	3817	-0.33612	0	0	DB01056
naringenin	2429	-0.331542	0	0	DB03467
iodixanol	2191	-0.325581	0	0	DB01249
sulfadimethoxine	1790	-0.314187	0	0	DB06150
tenoxicam	1716	-0.31253	0	0	DB00469
estradiol	4864	-0.302545	0	0	DB00783
trimethobenzamide	1229	-0.295173	0	0	DB00662
adenosine phosphate	2388	-0.289617	0	0	DB00131
nadolol	2188	-0.286844	0	0	DB01203
myricetin	2421	-0.284182	0	0	DB02375
methoxamine	2019	-0.282784	0	0	DB00723
bacampicillin	2424	-0.280966	0	0	DB01602
iohexol	2473	-0.278178	0	0	DB01362
guanabenz	3626	-0.276382	0	0	DB00629
tretinoin	289	-0.272726	0	0	DB00755
metronidazole	742	-0.270046	0	0	DB00916
disopyramide	5980	-0.269198	0	0	DB00280
hexetidine	2469	-0.263496	0	0	DB08958
clofazimine	3666	-0.262804	0	0	DB00845
podophyllotoxin	5741	-0.261386	0	0	DB01179
co-dergocrine mesilate	1964	-0.260326	0	0	DB01049
pentoxifylline	4701	-0.260096	0	0	DB00806
valproic acid	5568	-0.257376	0	0	DB00313
benzathine benzylpenicillin	5901	-0.254849	0	0	DB09323
zuclopenthixol	3822	-0.251894	0	0	DB01624
diloxanide	2550	-0.250071	0	0	DB08792
naproxen	943	-0.247823	0	0	DB00788
oxyphenbutazone	3505	-0.247187	0	0	DB03585
benzocaine	1993	-0.245997	0	0	DB01086
cefaclor	2014	-0.245477	0	0	DB00833
fludrocortisone	1554	-0.244674	0	0	DB00687
dantrolene	2869	-0.24054	0	0	DB01219
biperiden	4395	-0.239375	0	0	DB00810
haloperidol	5531	-0.238959	0	0	DB00502
levomepromazine	2589	-0.238759	0	0	DB01403
ribavirin	4698	-0.238409	0	0	DB00811
lisuride	784	-0.232629	0	0	DB00589
meclofenamic acid	1355	-0.232015	0	0	DB00939
ambroxol	4105	-0.225565	0	0	DB06742
clozapine	4053	-0.223158	0	0	DB00363
metoprolol	3507	-0.220197	0	0	DB00264
midodrine	5705	-0.219379	0	0	DB00211
fluticasone	3135	-0.218241	0	0	DB00588
vanoxerine	3625	-0.218022	0	0	DB03701
alprostadil	3185	-0.217536	0	0	DB00770
dicycloverine	3565	-0.217282	0	0	DB00804
geldanamycin	292	-0.215037	0	0	DB02424
chlortalidone	2349	-0.209794	1e-05	3.81727e-05	DB00310
letrozole	3803	-0.208427	1e-05	3.81727e-05	DB01006
ajmaline	2070	-0.207511	1e-05	3.81727e-05	DB01426
timolol	4068	-0.20734	1e-05	3.81727e-05	DB00373
nocodazole	5694	-0.207022	1e-05	3.81727e-05	DB08313
pioglitazone	5653	-0.203747	1e-05	3.81727e-05	DB01132
thioridazine	725	-0.203417	1e-05	3.81727e-05	DB00679
etoposide	3909	-0.202435	1e-05	3.81727e-05	DB00773
cefoperazone	4984	-0.199921	2e-05	7.60599e-05	DB01329
diphenylpyraline	2830	-0.199879	2e-05	7.60599e-05	DB01146
genistein	429	-0.19984	2e-05	7.60599e-05	DB01645
domperidone	3624	-0.197325	4e-05	0.000136389	DB01184
nimodipine	4981	-0.195747	4e-05	0.000136389	DB00393
isoxicam	1056	-0.193162	4e-05	0.000136389	DB08942
finasteride	2751	-0.192606	4e-05	0.000136389	DB01216
ciclosporin	2418	-0.192504	4e-05	0.000136389	DB00091
vinblastine	6097	-0.1903	6e-05	0.000200109	DB00570
isoniazid	4556	-0.182107	0.00018	0.000549275	DB00951
fluphenazine	4022	-0.177943	0.00028	0.000816054	DB00623
ketotifen	2351	-0.176469	0.00035	0.00100047	DB00920
lansoprazole	4689	-0.174379	0.00041	0.001152	DB00448
streptozocin	4552	-0.170295	0.00064	0.00172973	DB00428
ciclopirox	2468	-0.170259	0.00065	0.0017552	DB01188
niclosamide	737	-0.169581	0.00074	0.00198156	DB06803
fulvestrant	6036	-0.169147	0.0008	0.0021366	DB00947
metixene	3900	-0.162097	0.00151	0.00377965	DB00340
lomustine	5654	-0.159129	0.00199	0.00485754	DB01206
troglitazone	527	-0.157209	0.00238	0.00573607	DB00197
loperamide	3656	-0.156797	0.00249	0.00596817	DB00836
arachidonic acid	153	-0.14954	0.00486	0.0110992	DB04557
maprotiline	3904	-0.13799	0.0126	0.0267618	DB00934

## Sheet: Table_S7
name	reverse_ALV?	reverse_EXP?	reverse_BALF?	DrugBank_targets
acetylsalicylic acid	1	0	0	PRKAA2,MAPK4,RPS6KA3,PRKAA1,PCNA,PRKAG1,PRKAG2,PTGS1,MAPK7,MAPK15,MYC,CASP3,PRKAG3,IKBKB,MAPK6,AKR1C1,TNFAIP6,EDNRA,CCND1,PTGS2,PRKAB1,NFKBIA,MAPK1,TP53,HSPA5,CASP1,PRKAB2,MAPK3
adenosine phosphate	0	1	0	ADCY1,PDE4D,PRKAB1,PRKAB2,PIM1,PDE4B,ADK,HINT1,ACSS1,CREB1,ACSL1,FBP1,PRKAA1,ACSS2,PYGL
ajmaline	0	1	0	SCN5A
alprostadil	0	1	0	PTGER1,PTGER2,PTGDR2
ambroxol	0	1	0
amitriptyline	0	1	0	ADRA1A,CHRM5,ADRA1B,NTRK2,HTR7,OPRM1,KCNH2,SLC6A2,CHRM1,OPRK1,CHRM3,KCNA1,HRH4,SLC6A4,NTRK1,CHRM2,Htr2c,HRH2,KCNH7,HTR1D,CHRM4,HTR6,KCNH6,KCNQ3,KCNQ2,HRH1,HTR2A,HTR1A,OPRD1,HTR2C,ADRA2A,ADRA1D,SIGMAR1,HTR1B
amoxapine	1	0	0	HRH1,ADRA1A,ADRA2C,GABRA1,GABRB3,GABRQ,HTR7,GABRA1,GABRE,HTR2A,CHRM2,DRD2,GABRA3,DRD3,DRD4,SLC6A4,GABRA4,GABRG3,GABRA5,DRD1,GABRB2,CHRM1,HRH4,SLC6A2,GABRB1,CHRM3,GABRA2,SLC6A3,ADRA2A,ADRA2B,CHRM4,ADRA2A,HTR3A,GABRD,ADRA1B,HTR2B,GABRG1,ADRA1A,HTR1B,GABRA6,HTR2C,CHRM1,HTR6,HTR1A,GABRP,GABRG2,CHRM5,ADRA1D
arachidonic acid	0	1	0	PTGS1,NR1H4,PPARA,RXRA
bacampicillin	1	1	1	pbpA
beclometasone	1	0	0	NR3C1
benzathine benzylpenicillin	0	1	0
benzocaine	0	1	1	SCN10A
biperiden	0	1	0	CHRM1,CHRNA2
cefaclor	0	1	0	pbp3,pbpA
cefoperazone	0	1	0	ponB,mrcA,dacC,mrcB,mrdA,mrcA,dacB,dacA,ftsI
chlortalidone	0	1	0
ciclopirox	0	1	1	ATP1A1
ciclosporin	1	1	0	PPP3R2,CAMLG,PPIA,PPIF
cinchocaine	1	0	0	SCN5A,SCN10A,CALM1
clofazimine	1	1	1	ABCB11
clozapine	0	1	0	CHRM5,CALY,CHRM2,ADRA1B,HTR1D,HRH1,ADRA2C,DRD4,GSTP1,ADRA2B,HRH4,HTR1E,HTR1B,HTR1A,HTR2A,CHRM3,DRD3,CHRM1,HTR2C,DRD2,CHRM4,ADRA2A,HTR7,DRD1,HTR3A,ADRA1A,HTR6
co-dergocrine mesilate	1	1	0	HTR1F,DRD5,DRD4,HTR3B,HTR3D,ADRA1B,ADRB3,HTR6,HTR1A,ADRA2A,ADRA2B,ADRA1A,HTR3A,HTR7,HTR1E,HTR3C,ADRB2,DRD1,HTR2C,DRD2,ADRA1D,HTR4,HTR1D,DRD3,ADRB1,HTR2B,HTR3E,HTR1B,ADRA2C,HTR2A
colchicine	1	0	0	TUBB
dantrolene	0	1	0	RYR1
dapsone	0	1	0	folP1,folP2
daunorubicin	1	0	0	TOP2A,TOP2B
dicycloverine	1	1	0	CHRM1,CHRM2
diloxanide	0	1	0
diphenhydramine	0	1	0	HRH1,CHRM2
diphenylpyraline	0	1	0	SLC6A3,HRH1
disopyramide	0	1	0	CHRM2,ORM2,SCN5A,KCNH2,CHRM3,CHRM1,KCND3,KCND2
domperidone	0	1	0	DRD2,DRD3
estradiol	0	1	0	ESRRG,HSD17B2,NR1I2,ESR2,MT-ATP6,BECN1,CHRNA4,ESR1,GPER1,NCOA2
etoposide	0	1	0	TOP2B,TOP2A
finasteride	0	1	0	SRD5A1,AKR1D1,SRD5A2
fludrocortisone	0	1	1	NR3C1,NR3C2
fluphenazine	0	1	0	HTR2C,HTR2A,AR,CALM1,DRD2,DRD1
fluticasone	1	1	0	NR3C1,PGR,PLA2G4A,NR3C2
fulvestrant	0	1	0	ESR1
geldanamycin	0	1	0	HSP90B1,HSP90AB1,HSP90AA1
genistein	0	1	0	PTK2B,ESR2,TOP2A,NCOA2,CYP1B1,ESRRB,SHBG,ESR1,NCOA1,AKT1,NR1I2,ESRRA,GPER1
guanabenz	0	1	0	ADRA2B,ADRA2A
halofantrine	0	1	0	KCNH2
haloperidol	1	1	1	ADRA1A,DRD1,HTR7,DRD2,HTR2C,ADRA2A,SLC18A2,DRD3,HTR6,ADRA2B,CHRM3,SIGMAR1,HRH1,GRIN2B,HTR1A,MCHR1,HTR2A,ADRA2C
hexetidine	0	1	0
iodixanol	0	1	0
iohexol	0	1	0
isoniazid	0	1	0	folA,CYP3A4,katG,CYP1A2,CYP2C8,CYP2C19,inhA
isoxicam	0	1	1
ketotifen	0	1	0	PGD,HRH1
lansoprazole	1	1	0	ATP4A,MAPT
letrozole	0	1	0	CYP19A1
levobunolol	1	0	0	ADRB2,ADRB1
levomepromazine	0	1	0
levopropoxyphene	0	1	1
lisuride	0	1	0	DRD5,HTR1D,DRD4,ADRA2A,HTR1B,HTR2C,HTR1A,HTR7,ADRA2B,HTR2A,ADRA2C,DRD3,HTR2B,DRD2,DRD1
lomefloxacin	1	0	0	TOP2A,gyrA,parC
lomustine	1	1	0	STMN4
loperamide	0	1	0	OPRM1,OPRK1,OPRD1,CALM1,POMC,NR1I3,CACNA1A
maprotiline	0	1	0	ADRA1D,ADRA1A,HTR7,HTR2C,ADRA2B,ADRA2A,CHRM3,CHRM4,CHRM1,HRH1,CHRM2,HTR2A,DRD2,SLC6A2,ADRA2C,CHRM5,ADRA1B
meclofenamic acid	0	1	0	KCNQ3,KCNQ2,ALOX5,PTGS1,PTGS2
methoxamine	0	1	0	ADRA1B,ADRA1D,ADRA1A
metixene	1	1	0	CHRM1,CHRM5,CHRM2,CHRM3,CHRM4
metoprolol	0	1	0	ADRB1,ADRB2
metronidazole	0	1	0	rdxA
midodrine	0	1	0	ADRA1D,ADRA1B,ADRA1A
myricetin	0	1	1	PIK3CG,JAK1
nadolol	0	1	0	ADRB1,ADRB2
naproxen	0	1	0	PTGS1,PTGS2,pab
naringenin	0	1	0	CYP1B1,CYP19A1,ttgR,KANSL3,ESR1,SHBG,AKR1C1,ESR2
niclosamide	1	1	0
nimodipine	0	1	0	NR3C2,AHR,CACNA1D,CACNB1,CACNB3,CACNB4,CACNB2,CACNA1F,CACNA1C,CACNA1S
nocodazole	1	1	0	HPGDS
ouabain	1	0	0	ATP1A2,ATP1A1,ATP1A3
oxyphenbutazone	0	1	0	PLA2G2E
pentolonium	1	0	0	CHRNB4,CHRNA3,CHRNA10
pentoxifylline	0	1	1	PDE4B,ADORA1,ADORA2A,NT5E,PDE5A,PDE4A
pioglitazone	0	1	0	PPARG,PPARA,PPARD,MAOB
podophyllotoxin	0	1	0
primaquine	1	0	0	KRT7,NQO2
procaine	1	0	0	KCNMA1,KCNN1,KCNMB1,PLA2G4A,ASPG,GRIN3A,HTR3A,SLC6A3,SCN10A,CHRNA2,MAOA,KCNN3,KCNMB2,KCNMB3,KCNMB4,KCNN2,MAOB,KCNN4
prochlorperazine	1	0	0	DRD2,HRH1,ADRA1D,ADRA1A,ADRA2C,ADRA1B,ADRA2B,ADRA2A
rescinnamine	0	0	1	ACE
ribavirin	0	1	0	L,IMPDH1,NT5C2,PB1,ENPP1,IMPDH2
sirolimus	0	1	1	FKBP1A,MTOR,FGF2
streptozocin	0	1	0	SLC2A2,MGEA5
sulfadimethoxine	0	1	0
tenoxicam	0	1	0	PTGS1,PTGS2
thiamazole	0	1	1
thioridazine	0	1	0	KCNH2,DRD1,DRD2,HTR2A,ADRA1A,ADRA1B
timolol	0	1	0	ADRB2,ADRB1,E
tocainide	1	1	0	SCN5A
tretinoin	0	1	1	ALDH1A1,GPRC5A,RARG,CYP26C1,CYP26B1,RARA,LCN1,PDK4,HPGDS,ALDH1A2,RBP4,CYP26A1,NR0B1,RXRA,RARRES1,RXRB,OBP2A,RXRG,RARB
trimethobenzamide	0	1	0
troglitazone	0	1	0	SERPINE1,PPARA,SLC29A1,PPARD,ESRRG,GSTP1,ACSL4,ESRRA,PPARG
valproic acid	1	1	1	SCN4A,SCN1B,SCN5A,SCN8A,SCN3B,SCN2A,ACADSB,SCN11A,SCN3A,HDAC9,PPARD,SCN9A,PPARA,ALDH5A1,HDAC2,OGDH,SCN4B,PPARG,SCN2B,SCN7A,SCN10A,SCN1A
vanoxerine	0	1	0	SLC6A3
vinblastine	0	1	0	JUN,TUBE1,TUBB,TUBD1,TUBG1,TUBA1A
viomycin	0	1	0	tlyA
vorinostat	1	0	0	HDAC3,acuC1,HDAC6,HDAC1,HDAC8,HDAC2
zalcitabine	1	0	0	pol
zuclopenthixol	1	1	0	DRD1,DRD2,ADRA1A,DRD5,HTR2A,ADRA2A,HRH1
